# Supplementary material for: Identification of Reference Genes for Real-Time Quantitative PCR Experiments in the Liverwort Marchantia polymorpha
Source: PLoS One. 2015 Mar 23;10(3):e0118678. doi: 10.1371/journal.pone.0118678 (PMC4370483; doi:10.1371/journal.pone.0118678)
Supplement: S1 Data — (XLSX) [file pone.0118678.s006.xlsx]

## Sheet: N0
	act			apt			cul			ef1			elf5			gapc1			h3			pex			sand			tub			ubq			nrt2			pht1
rep	1	2	3	1	2	3	1	2	3	1	2	3	1	2	3	1	2	3	1	2	3	1	2	3	1	2	3	1	2	3	1	2	3	1	2	3	1	2	3
gamb 17d	2.43305e-07	1.71879e-07	1.05594e-07	1.20433e-08	1.1225e-08	1.00637e-08	7.82274e-09	8.48955e-09	7.44397e-09	4.03022e-07	3.6693e-07	3.33122e-07	1.61305e-07	6.32419e-08	8.16321e-08	5.35441e-09	7.39759e-09	6.18612e-09	4.37403e-09	5.39507e-09	4.31458e-09	5.94502e-11	4.74777e-09	6.03736e-09	7.86647e-10	8.28036e-10	5.20932e-09	1.84538e-08	1.8267e-08	8.00257e-08	1.20248e-08	5.35521e-09	2.70019e-08
low N 17d	2.11328e-07	1.47308e-07	1.57574e-07	1.63041e-08	9.46688e-09	1.82179e-08	1.6056e-08	3.22373e-08	1.62729e-08	5.2818e-07	4.5452e-07	3.54751e-07	1.09856e-07	9.66254e-08	1.23947e-07	9.27699e-09	4.79327e-08	5.3995e-08	1.19394e-08	8.51837e-09	8.44977e-09	3.48959e-09	2.10968e-08	2.05326e-08	8.31008e-10	1.68381e-09	1.88488e-08	1.12192e-08	9.6076e-09	6.96661e-09	1.53641e-08	1.07861e-08	1.94952e-08	6.44972e-09	4.0987e-09	2.87826e-09
high N 17d	1.99384e-07	1.28222e-07	1.15769e-07	1.99707e-08	7.47974e-09	1.53067e-08	7.68073e-09	1.76841e-08	1.29663e-08	3.23347e-07	3.35021e-07	5.02125e-07	1.30259e-07	1.20328e-07	1.36111e-07	1.06566e-08	2.09663e-08	2.27628e-08	1.12388e-08	9.22267e-09	9.52514e-09	1.71363e-09	1.06088e-08	1.05831e-08	8.10692e-10	1.48683e-09	9.09632e-09	1.26752e-08	1.91307e-08	1.56192e-08	1.20062e-08	7.62228e-09	4.24064e-09	1.86253e-10	1.13522e-10	2.54934e-10
soil 17d	2.06569e-07	1.37981e-07	1.61877e-07	2.16012e-08	9.70074e-09	1.56853e-08	1.14267e-08	1.76183e-08	1.38585e-08	4.02076e-07	4.09564e-07	5.31959e-07	1.87827e-07	1.50952e-07	1.26188e-07	3.76319e-09	3.03476e-09	2.31142e-09	1.71584e-08	1.82039e-08	1.678e-08	3.78372e-10	1.19119e-08	9.64676e-09	1.09678e-09	1.47009e-09	8.17667e-09	2.06884e-08	2.75293e-08	1.68396e-08	8.3503e-09	5.12108e-09	6.81243e-09
gamb 24d	1.78445e-07	1.88522e-07	1.82833e-07	2.40224e-08	1.36587e-08	2.12581e-08	1.16894e-08	2.13213e-08	1.18141e-08	4.56587e-07	4.90138e-07	4.50645e-07	1.87907e-07	1.95685e-07	1.58261e-07	1.76923e-09	2.71355e-09	2.2983e-09	6.68036e-09	6.28393e-09	5.25465e-09	1.42571e-09	1.36012e-08	9.68418e-09	9.51151e-10	1.49379e-09	8.19039e-09	1.53404e-08	3.28041e-08	1.27965e-08	2.04387e-08	9.64019e-09	2.24924e-08
soil 24d	2.12617e-07	1.99982e-07	1.71202e-07	1.7756e-08	1.52137e-08	1.59317e-08	1.10881e-08	2.07784e-08	1.26393e-08	4.68764e-07	4.17551e-07	4.55373e-07	2.14396e-07	1.90617e-07	1.24609e-07	3.08306e-09	6.78268e-09	4.59392e-09	1.40359e-08	1.24534e-08	1.04107e-08	3.62518e-09	1.33271e-08	1.19044e-08	1.1218e-09	2.11274e-09	9.79165e-09	1.94236e-08	3.20616e-08	1.68383e-08	1.90508e-08	5.58383e-09	1.34419e-08
high N 17d -> low N 24h	1.30935e-07	1.14629e-07	1.52128e-07	1.49324e-08	6.71568e-09	1.53176e-08	1.09821e-08	1.48384e-08	1.29266e-08	4.25055e-07	3.5188e-07	4.99705e-07	1.28181e-07	9.94169e-08	1.37203e-07	5.08493e-09	5.37031e-09	9.96297e-09	1.01632e-08	1.09917e-08	1.06355e-08	-4.7232e-10	1.18659e-08	1.20698e-08	1.15534e-09	1.6297e-09	1.04401e-08	1.75751e-08	2.65502e-08	2.23235e-08	1.73795e-08	8.69837e-09	1.62362e-08	2.93993e-09	1.56147e-09	3.26614e-09
high N 17d -> high N 24h	1.29755e-07	7.59118e-08	7.76984e-08	2.02927e-08	1.08927e-08	1.24311e-08	8.99474e-09	1.25667e-08	4.83269e-09	3.72101e-07	2.80149e-07	2.51314e-07	7.29407e-08	8.8455e-08	6.0326e-08	3.43419e-09	5.38195e-09	3.91053e-09	1.48856e-08	1.0161e-08	9.65516e-09	5.23048e-09	9.22166e-09	6.34329e-09	6.49005e-10	1.28339e-09	5.0599e-09	1.59496e-08	2.43662e-08	1.41912e-08	1.43933e-08	7.77954e-09	1.05573e-08	3.16805e-10	1.64075e-10	1.36985e-10
cold 17d	3.24659e-07	1.75895e-07	2.17088e-07	2.1847e-08	1.17574e-08	1.8321e-08	1.68073e-08	2.21618e-08	1.37096e-08	5.30438e-07	3.5925e-07	5.52494e-07	2.39287e-07	1.74113e-07	1.78708e-07	2.76813e-09	2.0974e-09	2.73938e-09	8.1229e-09	9.09851e-09	2.55209e-10	7.86769e-09	9.79516e-09	7.8861e-09	8.27127e-10	1.50575e-09	6.38035e-09	4.34982e-08	5.47407e-08	3.65946e-08	3.6887e-08	1.73924e-08	2.70603e-08
gemmae	6.27601e-08	3.29469e-08	3.3869e-08	1.14434e-08	4.28253e-09	6.7429e-09	3.86203e-09	7.134e-09	6.56513e-09	3.4762e-07	2.76365e-07	3.09188e-07	7.06671e-08	6.40513e-08	7.92147e-08	1.59936e-08	2.10125e-08	1.67988e-08	3.29862e-09	2.5681e-10	4.83631e-09	-1.53769e-09	8.32272e-09	9.10867e-09	1.01857e-09	1.80387e-09	7.3048e-09	5.47205e-09	5.62189e-09	3.4545e-09	3.24329e-09	2.69881e-09	3.70929e-09
antheridiophore	1.49265e-07	9.63874e-08	9.23933e-08	1.1792e-08	5.27367e-09	8.35948e-09	1.64278e-08	2.77465e-08	1.88072e-08	4.83607e-07	4.26264e-07	3.98672e-07	1.22983e-07	8.33264e-08	9.28199e-08	5.725e-10	5.16058e-10	5.9437e-10	3.41043e-08	3.45703e-08	2.39758e-08	1.01285e-08	2.6965e-08	1.74213e-08	1.56852e-09	2.11796e-09	1.53033e-08	5.16307e-08	6.29156e-08	4.28035e-08	9.40724e-09	3.24625e-09	6.30872e-09
archegoniophore	1.30517e-07	1.45891e-07	9.78182e-08	1.15841e-08	1.13717e-08	1.04033e-08	1.44327e-08	2.07074e-08	1.65276e-08	5.82554e-07	5.73359e-07	5.59738e-07	9.82937e-08	7.70473e-08	8.23422e-08	5.61296e-09	6.85082e-09	8.56286e-09	1.10452e-08	1.62927e-08	1.3682e-08	-2.63679e-09	1.37888e-08	1.17022e-08	1.74309e-09	2.28515e-09	9.41705e-09	2.82261e-08	4.12899e-08	3.16405e-08	1.9232e-08	6.28076e-09	1.48765e-08
no ABA 17d	1.37631e-07	1.65308e-07	1.96417e-07	8.30496e-09	1.26425e-08	1.30057e-08	9.13473e-09	1.0672e-08	7.26155e-09	2.20592e-07	2.283e-07	4.35742e-07	1.19038e-07	1.00316e-07	1.6463e-07	5.50956e-09	2.35719e-09	6.8526e-09	6.57606e-09	7.76206e-09	9.08565e-09	-2.50959e-09	1.04043e-08	8.47522e-09	1.28994e-09	8.42903e-10	7.63231e-09	1.54693e-08	1.57045e-08	1.64321e-08	9.48718e-09	3.50924e-09	6.61227e-09
ABA 17d	6.74442e-08	6.79564e-08	8.51445e-08	6.01879e-09	5.94098e-09	7.97965e-09	5.13779e-09	9.23775e-09	6.62988e-09	1.62211e-07	2.32703e-07	1.39248e-07	8.66695e-08	6.62429e-08	9.28943e-08	6.29681e-09	1.07971e-08	6.36325e-09	4.0301e-09	5.84079e-09	4.33258e-09	-3.02483e-10	1.18553e-08	6.22037e-09	8.53206e-10	6.9644e-10	5.52393e-09	9.13673e-09	1.6429e-08	9.82992e-09	5.71615e-09	2.58281e-09	3.93453e-09
no hor 17d -> no hor 24h	1.89025e-07	1.79488e-07	1.87414e-07	1.35367e-08	7.16759e-09	1.18202e-08	1.34596e-08	1.07123e-08	9.52973e-09	1.89116e-07	2.50741e-07	3.29458e-07	2.20813e-07	1.16279e-07	2.35987e-07	4.73312e-09	5.27444e-09	3.40143e-08	8.69508e-09	7.1587e-09	4.97232e-09	3.72276e-09	7.68188e-09	1.54794e-08	1.29528e-09	1.19804e-09	1.42814e-08	1.96895e-08	2.85829e-08	2.08261e-08	1.91525e-08	1.05589e-08	1.45634e-08
no hor 17d -> NAA 24h	1.16345e-07	1.64205e-07	1.69268e-07	9.47886e-09	1.30062e-08	1.24187e-08	9.95889e-09	9.78412e-09	1.07196e-08	1.94989e-07	3.04388e-07	2.41234e-07	1.30734e-07	1.35129e-07	1.80009e-07	3.66813e-09	5.99302e-09	4.27763e-09	5.39846e-09	8.71284e-09	7.88584e-09	-2.48738e-09	1.23124e-08	7.47699e-09	7.01239e-10	1.01399e-09	6.463e-09	2.04073e-08	2.67698e-08	2.02423e-08	1.27767e-08	7.93565e-09	9.4647e-09
no hor 17d -> ABA 24h	9.49589e-08	1.43413e-07	1.48927e-07	1.1956e-08	1.09234e-08	8.07204e-09	1.02959e-08	9.95185e-09	7.38787e-09	2.41027e-07	3.15119e-07	2.4871e-07	1.26626e-07	1.35249e-07	1.49858e-07	1.3845e-08	1.47666e-08	4.38181e-09	5.49778e-09	7.24212e-09	8.83877e-09	-3.341e-09	1.22304e-08	7.67551e-09	8.56656e-10	7.91209e-10	6.8843e-09	8.87062e-09	2.00482e-08	1.58791e-08	9.79149e-09	4.89838e-09	6.52754e-09
no hor 17d -> GR24 24h	2.2777e-07	2.67041e-07	1.78023e-07	1.89628e-08	1.34865e-08	1.73814e-08	1.80293e-08	2.04026e-08	8.06727e-09	4.08559e-07	3.76173e-07	5.94091e-07	2.34183e-07	2.01991e-07	2.47623e-07	5.9724e-09	6.94666e-09	6.49868e-09	1.29734e-08	9.10616e-09	8.63034e-09	4.34309e-09	1.71172e-08	9.16286e-09	1.27201e-09	1.10608e-09	8.05678e-09	2.44631e-08	4.32559e-08	2.58839e-08	2.10871e-08	1.94386e-08	1.46748e-08
low P 17d	4.71738e-08	5.69459e-08	5.48726e-08	8.80785e-09	7.0116e-09	8.21302e-09	6.23494e-09	7.02174e-09	8.69061e-09	9.04829e-08	8.2346e-08	1.17844e-07	3.7206e-08	2.25814e-08	2.93285e-08	1.06339e-08	6.69245e-09	1.05753e-08	6.25705e-09	4.63272e-09	8.40598e-09	-2.14894e-09	4.93904e-09	6.2995e-09	5.03648e-10	3.49731e-10	5.94977e-09	1.48233e-08	2.17022e-08	1.22483e-08	1.84754e-08	7.09435e-09	6.2857e-09				1.43631e-08	1.04849e-08	1.24231e-08
high P 17d	7.28948e-08	6.66229e-08	1.12471e-07	8.52429e-09	6.84254e-09	1.06992e-08	6.26232e-09	4.70499e-09	8.13162e-09	1.02674e-07	1.00583e-07	1.85733e-07	6.53768e-08	4.51331e-08	7.31173e-08	3.38779e-09	2.21842e-09	5.62392e-09	6.1765e-09	5.48277e-09	9.86823e-09	-3.69173e-09	3.7428e-09	9.42595e-09	3.64178e-10	3.0689e-10	9.11906e-09	1.18994e-08	1.49245e-08	1.49675e-08	8.06417e-09	3.03836e-09	6.37626e-09				2.64309e-09	3.10031e-09	4.11343e-09
no NAA 17d	1.19564e-07	1.43193e-07	1.85432e-07	9.74396e-09	1.22016e-08	1.24883e-08	9.32157e-09	9.23985e-09	9.67838e-09	2.1119e-07	2.04049e-07	2.5465e-07	8.58832e-08	7.57816e-08	9.66687e-08	4.5281e-09	5.99346e-09	6.0297e-09	1.01355e-08	6.82427e-09	1.00204e-08	1.15116e-10	6.70918e-09	6.35358e-09	5.37693e-10	4.04768e-10	5.94882e-09	2.29321e-08	4.25563e-08	2.70477e-08	1.8241e-08	1.47679e-08	1.51805e-08
NAA 17d	1.08366e-07	6.15795e-08	1.47879e-07	5.90884e-09	4.22155e-09	1.15097e-08	4.6506e-09	2.40589e-09	6.97358e-09	1.12957e-07	8.34597e-08	1.66167e-07	8.44685e-08	3.68387e-08	7.04087e-08	7.20454e-09	2.43748e-09	6.23077e-09	3.51609e-09	2.24018e-09	6.23888e-09	-2.72279e-09	1.85246e-09	3.88936e-09	2.12741e-10	9.50153e-11	3.79434e-09	8.77484e-09	1.09999e-08	1.06004e-08	7.69159e-09	2.96323e-09	7.96989e-09
